# Supplementary material for: Antioxidant Capacity, Antitumor Activity and Metabolomic Profile of a Beetroot Peel Flour
Source: Metabolites. 2023 Feb 14;13(2):277. doi: 10.3390/metabo13020277 (PMC9961284; doi:10.3390/metabo13020277)
Supplement: Supplementary file 1 [file metabolites-13-00277-s001.zip]

Archive with 1 entries (1 files):
- metabolites-2087974-supplementary.pdf
